# Supplementary material for: Fisetin Attenuates D-Gal-Induced Ovarian Aging by Modulating Mitophagy via the AMPK/mTOR Pathway
Source: Antioxidants (Basel). 2026 May 9;15(5):602. doi: 10.3390/antiox15050602 (PMC13203114; doi:10.3390/antiox15050602)
Supplement: Supplementary file 1 [file antioxidants-15-00602-s001.zip]

Archive with 1 entries (1 files):
- antioxidants-4296859-supplementary.pdf
